# Supplementary material for: Phytochemical Profiling, Antioxidant and Tyrosinase Regulatory Activities of Extracts from Herb, Leaf and In Vitro Culture of Achillea millefolium (Yarrow)
Source: Molecules. 2023 Jun 15;28(12):4791. doi: 10.3390/molecules28124791 (PMC10305548; doi:10.3390/molecules28124791)
Supplement: Supplementary file 1 [file molecules-28-04791-s001.zip]

Archive with 1 entries (1 files):
- molecules-2405682-supplementary.pdf
